# Supplementary material for: Maize Transcription Factor ZmARF4 Confers Phosphorus Tolerance by Promoting Root Morphological Development
Source: Int J Mol Sci. 2022 Feb 21;23(4):2361. doi: 10.3390/ijms23042361 (PMC8880536; doi:10.3390/ijms23042361)
Supplement: Supplementary file 1 [file ijms-23-02361-s001.zip]

Archive with 1 entries (1 files):
- ijms-1524944-supplementary.pdf
